# Supplementary material for: Integration of single‐cell and RNA‐seq data to explore the role of focal adhesion‐related genes in osteoporosis
Source: J Cell Mol Med. 2024 Mar 27;28(8):e18271. doi: 10.1111/jcmm.18271 (PMC10967139; doi:10.1111/jcmm.18271)
Supplement: Supplementary file 5 — Figure S5. [file JCMM-28-e18271-s012.zip]

Archive with 2 entries (2 files):
- Figure S5 caption.docx
- Figure S5.tif
