# Supplementary material for: Integration of single‐cell and RNA‐seq data to explore the role of focal adhesion‐related genes in osteoporosis
Source: J Cell Mol Med. 2024 Mar 27;28(8):e18271. doi: 10.1111/jcmm.18271 (PMC10967139; doi:10.1111/jcmm.18271)
Supplement: Supplementary file 7 — Table S1. [file JCMM-28-e18271-s008.xls]

## Sheet: 05.focal adhesion-related genes
AKT3
PAK4
LAMC3
MYL12B
MYL9
VAV3
MYL12A
CHAD
COL1A1
COL1A2
COL2A1
COL3A1
COL4A1
COL4A2
COL4A4
COL4A6
COL5A1
COL5A2
COL6A1
COL6A2
COL6A3
COL11A1
COL11A2
COMP
COL6A6
CRK
CRKL
CTNNB1
DIAPH1
DOCK1
EGF
EGFR
ELK1
ERBB2
AKT1
AKT2
VEGFD
LAMB4
ITGA11
FLNA
FLNB
FLNC
FLT1
FLT4
FN1
PIP5K1C
PIK3R5
FYN
SHC2
LAMA1
GRB2
RAPGEF1
ARHGAP35
GSK3B
PARVB
MYLPF
HGF
HRAS
BIRC2
BIRC3
XIAP
TNC
IBSP
IGF1
IGF1R
ILK
ITGA6
ITGA1
ITGA2
ITGA2B
ITGA3
ITGA4
ITGA5
ITGA7
ITGA9
ITGAV
ITGB1
ITGB3
ITGB4
ITGB5
ITGB6
ITGB7
ITGB8
JUN
KDR
RHOA
LAMA2
LAMA3
LAMA4
LAMA5
LAMB1
LAMB2
LAMB3
LAMC1
LAMC2
ARHGAP5
SHC4
MET
MYL2
MYL5
MYLK
PPP1R12A
COL5A3
PAK1
PAK2
PAK3
PDGFA
PDGFB
PDGFRA
PDGFRB
PDPK1
PGF
PIK3CA
PIK3CB
PIK3CD
PIK3CG
PIK3R1
PIK3R2
SHC3
PPP1CA
PPP1CB
PPP1CC
PARVA
PRKCA
PRKCB
PRKCG
MAPK1
MAPK3
MAPK8
MAPK9
MAPK10
PDGFC
MAP2K1
RELN
PAK6
PAK5
BAD
PTEN
PTK2
PXN
MYL7
RAC1
RAC2
RAC3
RAF1
RAP1A
RAP1B
RASGRF1
CCND1
BCL2
ACTB
ROCK1
TNN
PARVG
SHC1
SOS1
SOS2
SPP1
SRC
BRAF
THBS1
THBS2
THBS3
THBS4
TLN1
ACTG1
TNR
TNXB
VASP
VAV1
VAV2
VCL
VEGFA
VEGFB
VEGFC
VTN
VWF
ZYX
PDGFD
ACTN4
CAPN2
TLN2
PIK3R3
ITGA10
ITGA8
MYLK2
CAV1
CAV2
CAV3
ACTN1
ACTN2
ACTN3
CCND2
CCND3
MYLK3
MYL10
ROCK2
BCAR1
CDC42

## Sheet: Sheet1
AKT3	COL6A3	FLNB	XIAP	ITGB6	MYLK	PPP1CB	MYL7	THBS1	CAPN2
PAK4	COL11A1	FLNC	TNC	ITGB7	PPP1R12A	PPP1CC	RAC1	THBS2	TLN2
LAMC3	COL11A2	FLT1	IBSP	ITGB8	COL5A3	PARVA	RAC2	THBS3	PIK3R3
MYL12B	COMP	FLT4	IGF1	JUN	PAK1	PRKCA	RAC3	THBS4	ITGA10
MYL9	COL6A6	FN1	IGF1R	KDR	PAK2	PRKCB	RAF1	TLN1	ITGA8
VAV3	CRK	PIP5K1C	ILK	RHOA	PAK3	PRKCG	RAP1A	ACTG1	MYLK2
MYL12A	CRKL	PIK3R5	ITGA6	LAMA2	PDGFA	MAPK1	RAP1B	TNR	CAV1
CHAD	CTNNB1	FYN	ITGA1	LAMA3	PDGFB	MAPK3	RASGRF1	TNXB	CAV2
COL1A1	DIAPH1	SHC2	ITGA2	LAMA4	PDGFRA	MAPK8	CCND1	VASP	CAV3
COL1A2	DOCK1	LAMA1	ITGA2B	LAMA5	PDGFRB	MAPK9	BCL2	VAV1	ACTN1
COL2A1	EGF	GRB2	ITGA3	LAMB1	PDPK1	MAPK10	ACTB	VAV2	ACTN2
COL3A1	EGFR	RAPGEF1	ITGA4	LAMB2	PGF	PDGFC	ROCK1	VCL	ACTN3
COL4A1	ELK1	ARHGAP35	ITGA5	LAMB3	PIK3CA	MAP2K1	TNN	VEGFA	CCND2
COL4A2	ERBB2	GSK3B	ITGA7	LAMC1	PIK3CB	RELN	PARVG	VEGFB	CCND3
COL4A4	AKT1	PARVB	ITGA9	LAMC2	PIK3CD	PAK6	SHC1	VEGFC	MYLK3
COL4A6	AKT2	MYLPF	ITGAV	ARHGAP5	PIK3CG	PAK5	SOS1	VTN	MYL10
COL5A1	VEGFD	HGF	ITGB1	SHC4	PIK3R1	BAD	SOS2	VWF	ROCK2
COL5A2	LAMB4	HRAS	ITGB3	MET	PIK3R2	PTEN	SPP1	ZYX	BCAR1
COL6A1	ITGA11	BIRC2	ITGB4	MYL2	SHC3	PTK2	SRC	PDGFD	CDC42
COL6A2	FLNA	BIRC3	ITGB5	MYL5	PPP1CA	PXN	BRAF	ACTN4
Table S1	The list of 199 focal adhesion-related genes (FARGs).
