# Supplementary material for: Integration of single‐cell and RNA‐seq data to explore the role of focal adhesion‐related genes in osteoporosis
Source: J Cell Mol Med. 2024 Mar 27;28(8):e18271. doi: 10.1111/jcmm.18271 (PMC10967139; doi:10.1111/jcmm.18271)
Supplement: Supplementary file 8 — Table S2. [file JCMM-28-e18271-s004.xls]

## Sheet: 16.fisher_test
	GSM4423510	GSM4423511	All	p.value	OR	OR.lower95	OR.upper95
B_cell	45	119	164	1.53652e-23	0.104572	0.0626413	0.171435
BM	291	334	625	2.10212e-17	0.405906	0.327013	0.503237
Macrophage	339	193	532	0.335314	1.11917	0.890155	1.40859
Monocyte	247	74	321	8.1971e-10	2.5657	1.86914	3.54699
Myelocyte	530	153	683	4.27157e-21	2.6867	2.16297	3.34827
Neutrophils	828	105	933	3.06902e-85	6.99353	5.57665	8.83575
Pro-B_cell_CD34+	14	7	21	0.776932	1.32654	0.378445	4.93199
Pro-Myelocyte	124	285	409	3.38426e-47	0.132248	0.0975112	0.178355
T_cells	19	8	27	0.451779	1.65969	0.549271	5.34579
Tissue_stem_cells	359	157	516	7.35197e-05	1.59034	1.25532	2.01922
Table S2	Analysis of 10 types of cells in osteoporosis (GSM4423510) and osteoarthritis (GSM4423511).
