# Supplementary material for: Integration of single‐cell and RNA‐seq data to explore the role of focal adhesion‐related genes in osteoporosis
Source: J Cell Mol Med. 2024 Mar 27;28(8):e18271. doi: 10.1111/jcmm.18271 (PMC10967139; doi:10.1111/jcmm.18271)
Supplement: Supplementary file 9 — Table S3. [file JCMM-28-e18271-s006.xls]

## Sheet: 05.fisher_test
	GSM4423510	GSM4423511	All	p.value	OR	OR.lower95	OR.upper95
0	455	81	536	8.68023e-36	4.76369	3.62838	6.30836
1	373	24	397	1.34076e-55	14.5751	9.37686	23.5768
Table S3	Fisher tests for 10 classes of cells.
