# Supplementary material for: Integration of single‐cell and RNA‐seq data to explore the role of focal adhesion‐related genes in osteoporosis
Source: J Cell Mol Med. 2024 Mar 27;28(8):e18271. doi: 10.1111/jcmm.18271 (PMC10967139; doi:10.1111/jcmm.18271)
Supplement: Supplementary file 10 — Table S4. [file JCMM-28-e18271-s007.xls]

## Sheet: 05.top30_gene
NAMPT
H3F3A
FPR1
LST1
CTSS
FAM129A
BCL2A1
MCL1
FRAT2
SMCHD1
B2M
RNF24
CPPED1
ZFP36
WIPF1
NRBF2
TNFSF10
CELF2
ZFP36L1
ATP6V0E1
PNRC1
CIR1
RNF130
KLF6
STEAP4
MME
SAT1
IGSF6
CFLAR
LAMP2

## Sheet: Sheet1
NAMPT	FAM129A	B2M	NRBF2	PNRC1	MME
H3F3A	BCL2A1	RNF24	TNFSF10	CIR1	SAT1
FPR1	MCL1	CPPED1	CELF2	RNF130	IGSF6
LST1	FRAT2	ZFP36	ZFP36L1	KLF6	CFLAR
CTSS	SMCHD1	WIPF1	ATP6V0E1	STEAP4	LAMP2
Table S4	The list of 30 candidate hub genes.
