# Supplementary material for: Integration of single‐cell and RNA‐seq data to explore the role of focal adhesion‐related genes in osteoporosis
Source: J Cell Mol Med. 2024 Mar 27;28(8):e18271. doi: 10.1111/jcmm.18271 (PMC10967139; doi:10.1111/jcmm.18271)
Supplement: Supplementary file 11 — Table S5. [file JCMM-28-e18271-s010.xls]

## Sheet: 01.Table S3-FAM129A
ID	Description	setSize	enrichmentScore	NES	pvalue	p.adjust	qvalues	rank	leading_edge	core_enrichment
KEGG_AUTOIMMUNE_THYROID_DISEASE	KEGG_AUTOIMMUNE_THYROID_DISEASE	47	-0.651846	-2.17105	8.11e-07	0.000148473	0.000128958	2073	tags=38%, list=17%, signal=32%	3113/3123/3105/3134/3122/959/3441/942/3106/3135/3107/3133/5551/3108/3119/3117/3109/3002
KEGG_ALLOGRAFT_REJECTION	KEGG_ALLOGRAFT_REJECTION	34	-0.706009	-2.1644	4e-06	0.000366374	0.00031822	2073	tags=50%, list=17%, signal=42%	3113/3123/3105/3134/3122/959/942/3106/3135/3107/3133/5551/3108/3119/3117/3109/3002
KEGG_ANTIGEN_PROCESSING_AND_PRESENTATION	KEGG_ANTIGEN_PROCESSING_AND_PRESENTATION	79	-0.535136	-1.96307	1.33e-05	0.000814231	0.000707213	2689	tags=48%, list=22%, signal=38%	3449/3806/4261/3803/4802/925/3824/5994/10197/3113/10437/6890/3123/1508/5720/3105/3810/3134/5641/3122/1514/5993/3310/4049/3441/821/3106/3135/3107/3326/3133/6892/3108/920/3119/3117/3109/972
KEGG_INTESTINAL_IMMUNE_NETWORK_FOR_IGA_PRODUCTION	KEGG_INTESTINAL_IMMUNE_NETWORK_FOR_IGA_PRODUCTION	42	-0.636047	-2.07175	2.45e-05	0.00112184	0.000974388	2100	tags=43%, list=17%, signal=36%	3601/3113/3123/3122/2826/959/23495/942/4055/7852/3108/3119/608/3117/8741/7040/9020/3109
KEGG_TYPE_I_DIABETES_MELLITUS	KEGG_TYPE_I_DIABETES_MELLITUS	40	-0.620047	-1.99298	3.54e-05	0.00129493	0.00112473	2073	tags=42%, list=17%, signal=35%	3113/3123/3105/3134/3122/4049/942/3106/3135/3107/3133/5551/3108/3119/3117/3109/3002
KEGG_HEMATOPOIETIC_CELL_LINEAGE	KEGG_HEMATOPOIETIC_CELL_LINEAGE	85	-0.499151	-1.86207	5.69e-05	0.00173587	0.00150771	1414	tags=31%, list=11%, signal=27%	913/3122/3575/952/915/3678/921/3675/3566/914/945/951/930/7850/3674/2811/920/928/911/2812/2322/931/2815/1441/1436/912
KEGG_LYSOSOME	KEGG_LYSOSOME	109	-0.467029	-1.80433	0.000151194	0.00392865	0.00341228	2936	tags=44%, list=24%, signal=34%	3916/27074/2517/10239/23457/2760/4074/9114/55353/4668/23062/1519/1211/10053/26088/1508/2588/4126/26503/1212/4864/537/5641/5476/9179/138050/3482/7805/6448/162/23659/1514/1075/1201/1200/1513/10577/2717/51172/2720/4758/1521/23163/410/2990/4125/10312/527
KEGG_GRAFT_VERSUS_HOST_DISEASE	KEGG_GRAFT_VERSUS_HOST_DISEASE	37	-0.607114	-1.90841	0.000171744	0.00392865	0.00341228	2302	tags=46%, list=19%, signal=37%	3824/3113/3123/3105/3134/3122/942/3106/3135/3107/3133/5551/3108/3119/3117/3109/3002
KEGG_NATURAL_KILLER_CELL_MEDIATED_CYTOTOXICITY	KEGG_NATURAL_KILLER_CELL_MEDIATED_CYTOTOXICITY	122	-0.438487	-1.72116	0.000206738	0.00420368	0.00365117	1633	tags=30%, list=13%, signal=27%	6464/3105/3810/23533/8793/5532/7305/5605/7409/7535/100507436/5294/5582/80328/51744/3383/3441/5777/962/27040/5894/3932/3106/3135/3107/2215/5293/3133/8795/5551/2185/5879/3384/369/5579/3002/2214
KEGG_GLYCEROLIPID_METABOLISM	KEGG_GLYCEROLIPID_METABOLISM	36	-0.606988	-1.89249	0.000256105	0.00468672	0.00407072	896	tags=28%, list=7%, signal=26%	8527/1606/10327/8525/2717/231/10554/217/11343/8694
KEGG_VIRAL_MYOCARDITIS	KEGG_VIRAL_MYOCARDITIS	66	-0.515294	-1.83811	0.000293184	0.00487752	0.00423644	2073	tags=32%, list=17%, signal=27%	3113/5880/3123/3105/3134/841/3122/4627/959/3383/942/3106/3135/3107/3133/5551/3108/5879/3119/3117/3109
KEGG_PRIMARY_IMMUNODEFICIENCY	KEGG_PRIMARY_IMMUNODEFICIENCY	34	-0.633313	-1.94153	0.000322141	0.00491266	0.00426696	1404	tags=47%, list=11%, signal=42%	7535/3543/3575/64421/8517/959/5993/915/23495/3932/100/930/920/29760/3561/973
KEGG_UBIQUITIN_MEDIATED_PROTEOLYSIS	KEGG_UBIQUITIN_MEDIATED_PROTEOLYSIS	113	0.424829	1.66453	0.000909409	0.0128017	0.0111191	1508	tags=27%, list=12%, signal=24%	51465/11059/7324/9039/7321/55958/64750/9690/55284/8451/7320/3093/330/8065/7189/10393/9320/25898/9978/8697/23291/8925/51366/7334/7337/10054/7326/55120/8554/6500/6477
KEGG_STEROID_BIOSYNTHESIS	KEGG_STEROID_BIOSYNTHESIS	17	0.700306	1.87027	0.00275813	0.0360527	0.0313141	2004	tags=59%, list=16%, signal=49%	6307/1595/6646/2222/6713/50814/10682/1718/8435/51478
KEGG_PPAR_SIGNALING_PATHWAY	KEGG_PPAR_SIGNALING_PATHWAY	62	0.4702	1.6429	0.00378438	0.0451048	0.0391764	819	tags=16%, list=7%, signal=15%	79966/2182/2180/6342/948/4973/2710/34/2181/2171
KEGG_FC_GAMMA_R_MEDIATED_PHAGOCYTOSIS	KEGG_FC_GAMMA_R_MEDIATED_PHAGOCYTOSIS	88	-0.428086	-1.60984	0.00394359	0.0451048	0.0391764	1725	tags=33%, list=14%, signal=29%	8396/8398/6199/23533/9103/7409/56848/10163/1785/1398/5294/5582/10095/5338/7408/10552/8877/27040/5894/5293/653361/7454/10093/3635/5879/65108/5580/5579/2214
Table S5	GSEA analysis of FAM129A.
