# Supplementary material for: Integration of single‐cell and RNA‐seq data to explore the role of focal adhesion‐related genes in osteoporosis
Source: J Cell Mol Med. 2024 Mar 27;28(8):e18271. doi: 10.1111/jcmm.18271 (PMC10967139; doi:10.1111/jcmm.18271)
Supplement: Supplementary file 12 — Table S6. [file JCMM-28-e18271-s001.xls]

## Sheet: 02.RNF24
ID	Description	setSize	enrichmentScore	NES	pvalue	p.adjust	qvalues	rank	leading_edge	core_enrichment
KEGG_SPLICEOSOME	KEGG_SPLICEOSOME	104	-0.504841	-2.12383	7.19516e-07	0.000131671	0.000111336	2165	tags=47%, list=18%, signal=39%	23451/84991/10946/55110/3190/6426/58517/3312/55660/9984/1665/3183/6434/11017/6636/83443/9939/6632/6634/6629/10465/6430/22916/55119/11157/10713/51690/9129/11325/27258/9879/8559/10772/51340/25949/220988/51362/51691/22938/23658/6428/55696/6637/10285/10915/23350/10286/6635/4116
KEGG_NEUROACTIVE_LIGAND_RECEPTOR_INTERACTION	KEGG_NEUROACTIVE_LIGAND_RECEPTOR_INTERACTION	246	0.366413	1.75838	3.66036e-06	0.000334923	0.000283196	4498	tags=48%, list=37%, signal=31%	706/728/5023/5724/3350/2359/7433/4142/9127/553/2925/5025/1816/1132/4544/2568/1129/2688/2358/1133/6753/3062/8484/22953/887/2554/140/2903/151/11255/2895/2899/3352/2147/2912/5617/886/6865/3362/2696/147/1144/5645/136/153/1142/6344/1268/4159/5644/7434/3061/23566/55879/1241/3357/1395/1269/7068/4923/1136/6870/185/23620/6755/5030/554/10316/146/8698/1442/2692/2902/2914/5031/7201/4158/1813/56413/2566/1081/…
KEGG_PROTEIN_EXPORT	KEGG_PROTEIN_EXPORT	18	-0.741976	-2.20941	8.58502e-05	0.00523686	0.00442806	2337	tags=78%, list=19%, signal=63%	6727/3309/11231/10952/60559/28972/6731/23478/6726/58477/23480/7095/9789/6729
KEGG_REGULATION_OF_ACTIN_CYTOSKELETON	KEGG_REGULATION_OF_ACTIN_CYTOSKELETON	195	0.339741	1.59018	0.000693533	0.0271505	0.0229573	2610	tags=33%, list=21%, signal=26%	5216/5829/10163/81/5879/3687/5296/3678/929/23396/5499/10093/4627/7454/1072/7074/2251/5605/9138/369/3695/3689/3630/5293/89/5594/23533/5063/1132/1445/29895/7410/1129/54961/4633/26999/2246/1133/26291/7409/60/8074/8817/3265/4636/8396/4342/3691/2147/10095/5159/10458/3683/22808/3680/10298/3675/2264/2909/88/8394/8823/5880/10552
KEGG_PARKINSONS_DISEASE	KEGG_PARKINSONS_DISEASE	87	-0.433379	-1.77935	0.000741818	0.0271505	0.0229573	2313	tags=41%, list=19%, signal=34%	4706/6392/7388/4729/842/836/9246/317/4711/1345/4710/7314/4707/4708/4702/4726/4717/4694/4724/4700/7381/7419/4697/4725/5481/1349/11315/4712/7385/6622/7326/4709/54205/51465/1347/4698
KEGG_RIBOSOME	KEGG_RIBOSOME	82	-0.434784	-1.7667	0.00103807	0.0316611	0.0267713	3531	tags=60%, list=29%, signal=43%	6171/6173/6147/6232/6135/6218/4736/6142/6235/6206/6136/6125/6170/6191/11224/6128/6133/3921/6144/6130/6161/9349/6205/6223/6129/6165/6229/6227/6228/6146/6210/6155/51121/6189/6164/6167/6156/6233/6188/51065/6152/28998/9045/6157/6230/6160/6166/6169/51187
KEGG_LEUKOCYTE_TRANSENDOTHELIAL_MIGRATION	KEGG_LEUKOCYTE_TRANSENDOTHELIAL_MIGRATION	107	0.383805	1.63501	0.00144122	0.0376777	0.0318586	1744	tags=30%, list=14%, signal=26%	2771/5829/7408/4689/81/5879/5296/653361/3383/2185/3689/5293/89/10686/23533/5010/26285/29895/7410/1432/7070/4633/6300/1535/7409/29119/60/1536/4318/24146/4636/4267
Table S6	GSEA analysis of RNF24.
